# Supplementary material for: SUSHI: an exquisite recipe for fully documented, reproducible and reusable NGS data analysis
Source: BMC Bioinformatics. 2016 Jun 2;17:228. doi: 10.1186/s12859-016-1104-8 (PMC4890512; doi:10.1186/s12859-016-1104-8)
Supplement: Additional file 1: — An example of minimal SUSHI application to generate FastQC job script. (RB 658 bytes) [file 12859_2016_1104_MOESM1_ESM.rb]

require 'sushi_fabric'
require_relative 'global_variables'
include GlobalVariables

class FastqcMinimal < SushiFabric::SushiApp
  def initialize
    super
    @name = 'FastqcMinimal'
    @analysis_category = 'QC'
    @required_columns = ['Name','Read1']
    @required_params = ['cores']
    @params['cores'] = 1
  end
  def next_dataset
    {
     'Name'=>@dataset['Name'], 
     'Report [Link, File]'=>File.join(@result_dir, File.basename(@dataset['Read1'].to_s).gsub('.fastq.gz', '_fastqc.zip'))
    }
  end
  def commands
    <<-EOS
which fastqc
fastqc -v
fastqc --extract -o . -t #{@params['cores']} #{@gstore_dir}/#{@dataset['Read1']}
    EOS
  end
end
