# Supplementary material for: SUSHI: an exquisite recipe for fully documented, reproducible and reusable NGS data analysis
Source: BMC Bioinformatics. 2016 Jun 2;17:228. doi: 10.1186/s12859-016-1104-8 (PMC4890512; doi:10.1186/s12859-016-1104-8)
Supplement: Additional file 2: — The result dataset produced by the FastQC SUSHI application written as Additional file 1. (TGZ 706 kb) [file 12859_2016_1104_MOESM2_ESM.tgz]

Archive with 13 entries (11 files):
- FastqcMinimal_result_dataset
- FastqcMinimal_result_dataset/scripts
- FastqcMinimal_result_dataset/scripts/QC_mut1_ventricles_100k.sh
- FastqcMinimal_result_dataset/scripts/QC_mut2_ventricles_100k.sh
- FastqcMinimal_result_dataset/scripts/QC_mut1_ventricles_100k.sh_20160426053004_o.log
- FastqcMinimal_result_dataset/scripts/QC_mut2_ventricles_100k.sh_20160426053004_o.log
- FastqcMinimal_result_dataset/scripts/QC_mut1_ventricles_100k.sh_20160426053004_e.log
- FastqcMinimal_result_dataset/scripts/QC_mut2_ventricles_100k.sh_20160426053004_e.log
- FastqcMinimal_result_dataset/input_dataset.tsv
- FastqcMinimal_result_dataset/parameters.tsv
- FastqcMinimal_result_dataset/dataset.tsv
- FastqcMinimal_result_dataset/MutantSample_1_R1_fastqc.zip
- FastqcMinimal_result_dataset/MutantSample_3_R1_fastqc.zip
