# Supplementary material for: SUSHI: an exquisite recipe for fully documented, reproducible and reusable NGS data analysis
Source: BMC Bioinformatics. 2016 Jun 2;17:228. doi: 10.1186/s12859-016-1104-8 (PMC4890512; doi:10.1186/s12859-016-1104-8)
Supplement: Additional file 2: — The result dataset produced by the FastQC SUSHI application written as Additional file 1. (TGZ 706 kb) [file 12859_2016_1104_MOESM2_ESM.tgz › FastqcMinimal_result_dataset/scripts/QC_mut1_ventricles_100k.sh]

#!/bin/bash

set -e
set -o pipefail

#### SET THE STAGE
SCRATCH_DIR=/scratch/QC_FastqcMinimal_1_2016-04-26--05-30-00_mut1_temp$$
GSTORE_DIR=/srv/gstore/projects
INPUT_DATASET=/srv/gstore/projects/p1535/QC_FastqcMinimal_1_2016-04-26--05-30-00/input_dataset.tsv
echo "Job runs on `hostname`"
echo "at $SCRATCH_DIR"
mkdir $SCRATCH_DIR || exit 1
cd $SCRATCH_DIR || exit 1

#### NOW THE ACTUAL JOBS STARTS
which fastqc
fastqc -v
fastqc --extract -o . -t 1 /srv/gstore/projects/p1535/ventricles_100k/MutantSample_1_R1.fastq.gz


#### JOB IS DONE WE PUT THINGS IN PLACE AND CLEAN AUP
g-req -w copy MutantSample_1_R1_fastqc.zip /srv/gstore/projects/p1535/QC_FastqcMinimal_1_2016-04-26--05-30-00
cd /scratch
rm -rf /scratch/QC_FastqcMinimal_1_2016-04-26--05-30-00_mut1_temp$$ || exit 1
