# Supplementary material for: SUSHI: an exquisite recipe for fully documented, reproducible and reusable NGS data analysis
Source: BMC Bioinformatics. 2016 Jun 2;17:228. doi: 10.1186/s12859-016-1104-8 (PMC4890512; doi:10.1186/s12859-016-1104-8)
Supplement: Additional file 2: — The result dataset produced by the FastQC SUSHI application written as Additional file 1. (TGZ 706 kb) [file 12859_2016_1104_MOESM2_ESM.tgz › FastqcMinimal_result_dataset/scripts/QC_mut2_ventricles_100k.sh_20160426053004_e.log]

Started analysis of MutantSample_3_R1.fastq.gz
Approx 5% complete for MutantSample_3_R1.fastq.gz
Approx 10% complete for MutantSample_3_R1.fastq.gz
Approx 15% complete for MutantSample_3_R1.fastq.gz
Approx 20% complete for MutantSample_3_R1.fastq.gz
Approx 25% complete for MutantSample_3_R1.fastq.gz
Approx 30% complete for MutantSample_3_R1.fastq.gz
Approx 35% complete for MutantSample_3_R1.fastq.gz
Approx 40% complete for MutantSample_3_R1.fastq.gz
Approx 45% complete for MutantSample_3_R1.fastq.gz
Approx 50% complete for MutantSample_3_R1.fastq.gz
Approx 55% complete for MutantSample_3_R1.fastq.gz
Approx 60% complete for MutantSample_3_R1.fastq.gz
Approx 65% complete for MutantSample_3_R1.fastq.gz
Approx 70% complete for MutantSample_3_R1.fastq.gz
Approx 75% complete for MutantSample_3_R1.fastq.gz
Approx 80% complete for MutantSample_3_R1.fastq.gz
Approx 85% complete for MutantSample_3_R1.fastq.gz
Approx 90% complete for MutantSample_3_R1.fastq.gz
Approx 95% complete for MutantSample_3_R1.fastq.gz
Approx 100% complete for MutantSample_3_R1.fastq.gz
Request submitted as # 042605301430S.16774.614 
Waiting for request to be finished...
OK
