# Supplementary material for: SUSHI: an exquisite recipe for fully documented, reproducible and reusable NGS data analysis
Source: BMC Bioinformatics. 2016 Jun 2;17:228. doi: 10.1186/s12859-016-1104-8 (PMC4890512; doi:10.1186/s12859-016-1104-8)
Supplement: Additional file 2: — The result dataset produced by the FastQC SUSHI application written as Additional file 1. (TGZ 706 kb) [file 12859_2016_1104_MOESM2_ESM.tgz › FastqcMinimal_result_dataset/dataset.tsv]

Name	Report [Link, File]
mut1	p1535/QC_FastqcMinimal_1_2016-04-26--05-30-00/MutantSample_1_R1_fastqc.zip
mut2	p1535/QC_FastqcMinimal_1_2016-04-26--05-30-00/MutantSample_3_R1_fastqc.zip
