# Supplementary material for: SUSHI: an exquisite recipe for fully documented, reproducible and reusable NGS data analysis
Source: BMC Bioinformatics. 2016 Jun 2;17:228. doi: 10.1186/s12859-016-1104-8 (PMC4890512; doi:10.1186/s12859-016-1104-8)
Supplement: Additional file 4: — The result dataset produced by the TopHat SUSHI application written as Additional file 3. (TGZ 2223 kb) [file 12859_2016_1104_MOESM4_ESM.tgz]

Archive with 15 entries (13 files):
- TophatExample_result_dataset
- TophatExample_result_dataset/scripts
- TophatExample_result_dataset/scripts/Map_mut1_ventricles_10k.sh
- TophatExample_result_dataset/scripts/Map_mut2_ventricles_10k.sh
- TophatExample_result_dataset/scripts/Map_mut1_ventricles_10k.sh_20160426115911_o.log
- TophatExample_result_dataset/scripts/Map_mut1_ventricles_10k.sh_20160426115911_e.log
- TophatExample_result_dataset/scripts/Map_mut2_ventricles_10k.sh_20160426115911_o.log
- TophatExample_result_dataset/scripts/Map_mut2_ventricles_10k.sh_20160426115911_e.log
- TophatExample_result_dataset/input_dataset.tsv
- TophatExample_result_dataset/parameters.tsv
- TophatExample_result_dataset/dataset.tsv
- TophatExample_result_dataset/mut1.bam
- TophatExample_result_dataset/mut1.bam.bai
- TophatExample_result_dataset/mut2.bam
- TophatExample_result_dataset/mut2.bam.bai
