# Supplementary material for: SUSHI: an exquisite recipe for fully documented, reproducible and reusable NGS data analysis
Source: BMC Bioinformatics. 2016 Jun 2;17:228. doi: 10.1186/s12859-016-1104-8 (PMC4890512; doi:10.1186/s12859-016-1104-8)
Supplement: Additional file 4: — The result dataset produced by the TopHat SUSHI application written as Additional file 3. (TGZ 2223 kb) [file 12859_2016_1104_MOESM4_ESM.tgz › TophatExample_result_dataset/scripts/Map_mut1_ventricles_10k.sh]

#!/bin/bash

set -e
set -o pipefail

#### SET THE STAGE
SCRATCH_DIR=/scratch/Map_TophatExample_28_2016-04-26--11-59-10_mut1_temp$$
GSTORE_DIR=/srv/gstore/projects
INPUT_DATASET=/srv/gstore/projects/p1535/Map_TophatExample_28_2016-04-26--11-59-10/input_dataset.tsv
echo "Job runs on `hostname`"
echo "at $SCRATCH_DIR"
mkdir $SCRATCH_DIR || exit 1
cd $SCRATCH_DIR || exit 1

#### NOW THE ACTUAL JOBS STARTS
which tophat; tophat -v
tophat -o . --num-threads 4 --library-type fr-unstranded  /srv/GT/reference/mm10/BOWTIE2Index/genome /srv/gstore/projects/p1535/ventricles_10k/MutantSample_1_R1.fastq.gz,/srv/gstore/projects/p1535/ventricles_10k/MutantSample_1_R2.fastq.gz
mv accepted_hits.bam mut1.bam
samtools index mut1.bam


#### JOB IS DONE WE PUT THINGS IN PLACE AND CLEAN AUP
g-req -w copy mut1.bam /srv/gstore/projects/p1535/Map_TophatExample_28_2016-04-26--11-59-10
g-req -w copy mut1.bam.bai /srv/gstore/projects/p1535/Map_TophatExample_28_2016-04-26--11-59-10
cd /scratch
rm -rf /scratch/Map_TophatExample_28_2016-04-26--11-59-10_mut1_temp$$ || exit 1
