# Supplementary material for: SUSHI: an exquisite recipe for fully documented, reproducible and reusable NGS data analysis
Source: BMC Bioinformatics. 2016 Jun 2;17:228. doi: 10.1186/s12859-016-1104-8 (PMC4890512; doi:10.1186/s12859-016-1104-8)
Supplement: Additional file 4: — The result dataset produced by the TopHat SUSHI application written as Additional file 3. (TGZ 2223 kb) [file 12859_2016_1104_MOESM4_ESM.tgz › TophatExample_result_dataset/scripts/Map_mut2_ventricles_10k.sh_20160426115911_o.log]

Job runs on fgcz-c-058
at /scratch/Map_TophatExample_28_2016-04-26--11-59-10_mut2_temp7651
/usr/local/ngseq/bin/tophat
TopHat v2.1.0
__SCRIPT END__
