# Supplementary material for: SUSHI: an exquisite recipe for fully documented, reproducible and reusable NGS data analysis
Source: BMC Bioinformatics. 2016 Jun 2;17:228. doi: 10.1186/s12859-016-1104-8 (PMC4890512; doi:10.1186/s12859-016-1104-8)
Supplement: Additional file 4: — The result dataset produced by the TopHat SUSHI application written as Additional file 3. (TGZ 2223 kb) [file 12859_2016_1104_MOESM4_ESM.tgz › TophatExample_result_dataset/scripts/Map_mut2_ventricles_10k.sh_20160426115911_e.log]

[2016-04-26 11:59:14] Beginning TopHat run (v2.1.0)
-----------------------------------------------
[2016-04-26 11:59:14] Checking for Bowtie
		  Bowtie version:	 2.2.6.0
[2016-04-26 11:59:15] Checking for Bowtie index files (genome)..
[2016-04-26 11:59:15] Checking for reference FASTA file
	Warning: Could not find FASTA file /srv/GT/reference/mm10/BOWTIE2Index/genome.fa
[2016-04-26 11:59:15] Reconstituting reference FASTA file from Bowtie index
  Executing: /usr/local/ngseq/bin/bowtie2-inspect /srv/GT/reference/mm10/BOWTIE2Index/genome > ./tmp/genome.fa
[2016-04-26 12:01:23] Generating SAM header for /srv/GT/reference/mm10/BOWTIE2Index/genome
[2016-04-26 12:01:45] Preparing reads
	 left reads: min. length=50, max. length=50, 19932 kept reads (68 discarded)
[2016-04-26 12:01:45] Mapping left_kept_reads to genome genome with Bowtie2 
[2016-04-26 12:01:51] Mapping left_kept_reads_seg1 to genome genome with Bowtie2 (1/2)
[2016-04-26 12:01:54] Mapping left_kept_reads_seg2 to genome genome with Bowtie2 (2/2)
[2016-04-26 12:01:58] Searching for junctions via segment mapping
	Coverage-search algorithm is turned on, making this step very slow
	Please try running TopHat again with the option (--no-coverage-search) if this step takes too much time or memory.
[2016-04-26 12:03:55] Retrieving sequences for splices
[2016-04-26 12:06:22] Indexing splices
Building a SMALL index
[2016-04-26 12:06:23] Mapping left_kept_reads_seg1 to genome segment_juncs with Bowtie2 (1/2)
[2016-04-26 12:06:23] Mapping left_kept_reads_seg2 to genome segment_juncs with Bowtie2 (2/2)
[2016-04-26 12:06:23] Joining segment hits
[2016-04-26 12:07:53] Reporting output tracks
-----------------------------------------------
[2016-04-26 12:09:24] A summary of the alignment counts can be found in ./align_summary.txt
[2016-04-26 12:09:24] Run complete: 00:10:09 elapsed
Request submitted as # 042612092509S.8476.182 
Waiting for request to be finished...
OK
Request submitted as # 042612093009S.8495.664 
Waiting for request to be finished...
OK
