# Supplementary material for: SUSHI: an exquisite recipe for fully documented, reproducible and reusable NGS data analysis
Source: BMC Bioinformatics. 2016 Jun 2;17:228. doi: 10.1186/s12859-016-1104-8 (PMC4890512; doi:10.1186/s12859-016-1104-8)
Supplement: Additional file 4: — The result dataset produced by the TopHat SUSHI application written as Additional file 3. (TGZ 2223 kb) [file 12859_2016_1104_MOESM4_ESM.tgz › TophatExample_result_dataset/input_dataset.tsv]

Name	Read1 [File]	Read2 [File]	Species	Adapter1	Adapter2	StrandMode	Enrichment Kit	Read Count	Genotype [Factor]	BFabric Info [B-Fabric]
mut1	p1535/ventricles_10k/MutantSample_1_R1.fastq.gz	p1535/ventricles_10k/MutantSample_1_R2.fastq.gz	Mus musculus	GATCGGAAGAGCACACGTCTGAACTCCAGTCAC	AGATCGGAAGAGCGTCGTGTAGGGAAAGAGTGT	both	poly-A	10000	mut	test1
mut2	p1535/ventricles_10k/MutantSample_2_R1.fastq.gz	p1535/ventricles_10k/MutantSample_2_R2.fastq.gz	Mus musculus	GATCGGAAGAGCACACGTCTGAACTCCAGTCAC	AGATCGGAAGAGCGTCGTGTAGGGAAAGAGTGT	both	poly-A	10000	mut	test2
