# Supplementary material for: SUSHI: an exquisite recipe for fully documented, reproducible and reusable NGS data analysis
Source: BMC Bioinformatics. 2016 Jun 2;17:228. doi: 10.1186/s12859-016-1104-8 (PMC4890512; doi:10.1186/s12859-016-1104-8)
Supplement: Additional file 4: — The result dataset produced by the TopHat SUSHI application written as Additional file 3. (TGZ 2223 kb) [file 12859_2016_1104_MOESM4_ESM.tgz › TophatExample_result_dataset/dataset.tsv]

Name	BAM [File]	BAI [File]	build	Species
mut1	p1535/Map_TophatExample_28_2016-04-26--11-59-10/mut1.bam	p1535/Map_TophatExample_28_2016-04-26--11-59-10/mut1.bam.bai	mm10	Mus musculus
mut2	p1535/Map_TophatExample_28_2016-04-26--11-59-10/mut2.bam	p1535/Map_TophatExample_28_2016-04-26--11-59-10/mut2.bam.bai	mm10	Mus musculus
