# Supplementary material for: SUSHI: an exquisite recipe for fully documented, reproducible and reusable NGS data analysis
Source: BMC Bioinformatics. 2016 Jun 2;17:228. doi: 10.1186/s12859-016-1104-8 (PMC4890512; doi:10.1186/s12859-016-1104-8)
Supplement: Additional file 5: — List of SUSHI application. (XLS 5 kb) [file 12859_2016_1104_MOESM5_ESM.xls]

Name	Analysis Category	Description	Required Columns	Next DataSet Columns
TrinityApp	Assemble	RNA-seq de novo assembly	Name, Read1, Species	Name, Fasta [File]
AllPathsApp	Assemble	Genome de novo assembler	file, library_name, project_name, organism_name, type, paired, frag_size, frag_stddev, insert_size, insert_stddev, read_orientation, genomic_start, genomic_end	Name, Fasta [File], Report [File], Stats [File]
RSEMApp	Count	Use bowtie alignments to transcript database and a posterior model to estimate isoform/gene abundances	Name, Read1, Species	Name, Count [File], Species, refBuild, featureLevel, refFeatureFile, strandMode, paired, Read Count
NcPROApp	Count	Annotation and Profiling of ncRNAs in smallRNA-seq	Name, Read1, Adapter1, Species	Name, Species, refBuild, Report [File], Html [Link], TrimCounts [Link]
FeatureCountsApp	Count	Multi-purpose read counting with Rsubread::featureCounts	Name, BAM, BAI, refBuild	Name, Count [File], Stats [File], Species, refBuild, featureLevel, refFeatureFile, strandMode, paired, Read Count
STARFeatureCountsApp	Demo	Ultafast spliced alignment	Name, Read1, Species	Name, Count [File], Stats [File], Species, refBuild, featureLevel, refFeatureFile, strandMode, paired, Read Count
DESeq2App	Differential_Expression	Differential gene expression analysis based on the negative binomial distribution	Name, Count, Species, refBuild, featureLevel, refFeatureFile	Name, Species, refBuild, Report [File], Html [Link]
EdgeRApp	Differential_Expression	Empirical analysis of digital gene expression data in R	Name, Count, Species, refBuild, featureLevel, refFeatureFile	Name, Species, refBuild, Report [File], Html [Link]
BWAApp	Map	Burrows-Wheeler Aligner	Name, Read1, Species	Name, BAM [File], BAI [File], IGV Starter [Link], Species, refBuild, paired, refFeatureFile, strandMode, Read Count, IGV Starter [File], IGV Session [File]
BowtieApp	Map	Fast and memory-efficient short read aligner	Name, Read1, Species	Name, BAM [File], BAI [File], IGV Starter [Link], Species, refBuild, paired, Read Count, IGV Starter [File], IGV Session [File]
Bowtie2App	Map	Fast and sensitive read alignment. Supports local and end-to-end mode	Name, Read1, Species	Name, BAM [File], BAI [File], IGV Starter [Link], Species, refBuild, paired, Read Count, IGV Starter [File], IGV Session [File]
STARApp	Map	Ultafast spliced alignment	Name, Read1, Species	Name, BAM [File], BAI [File], IGV Starter [Link], Species, refBuild, paired, refFeatureFile, strandMode, Read Count, IGV Starter [File], IGV Session [File]
BismarkApp	Map	A tool to map bisulfite converted sequence reads and determine cytosine methylation states	Name, Read1, Adapter1, Species	Name, BAM [File], BAI [File], TxtReport [File], M-Bias_R1 [File], M-Bias_R2 [File], CpG_Context [File], COV [File], BedGraph [File], Species, refBuild, paired, Read Count
TophatApp	Map	A spliced read mapper for RNA-Seq	Name, Read1, Species	Name, BAM [File], BAI [File], IGV Starter [Link], Species, refBuild, paired, refFeatureFile, strandMode, Read Count, IGV Starter [File], IGV Session [File]
MemeApp	Motif	Perform motif discovery on DNA, RNA or protein datasets	Name, PeakSequences	Name, MEME Result [File], MEME Report [Link]
MACS2App	Peaks	Capturing the influence of genome complexity to evaluate the significance of enriched ChIP regions	Name, BAM, BAI, refBuild, Control	Name, Species, refBuild, refFeatureFile, paired, CalledPeaks [File], BED [File], PeakSequences [File], BigWigFile [File]
HomeoRoqApp	Polyploid	HomeoRoq detects the significant genes that homeolog ratio changes in a target condition.	Name, Report	Name, Results [File]
CisTransApp	Polyploid	CisTrans detects cis- and trans-regurated genes by comparing parental diploids and polyploid expression data.	Name, Results	Name, Results [File]
FlashApp	Prep	Fast Length Adjustment of SHort reads	Name, Read1, Read2	Name, Reads [File], FlashLog [File], TrimmomaticLog [File], Species, Read Count
CountQCApp	QC	Quality control after counting reads	Name, Count, Species, refBuild, featureLevel, refFeatureFile	Name, Species, refBuild, Report [File], Html [Link]
RnaBamStatsApp	QC	Quality control after the alignment of RNAseq reads	Name, BAM, BAI, refBuild	Name, Report [File], Html [Link], Species, refBuild, refFeatureFile
FastqScreenApp	QC	Screen files for contaminations or ribosomal RNA content	Name, Read1	Name, Report [File], Html [Link]
BamPreviewApp	QC	Run a mapper and compute stats on the bam files	Name, Read1	Name, Report [File], Html [Link], Species, refBuild, refFeatureFile
DnaBamStatsApp	QC	Runs the following tools that check alignment statistics for the DNA applications	Name, BAM	Name, Samstat Result [File], Qualimap Result [File], Picard Result [File], Samstat Report [Link], Qualimap Report [Link], Picard Report [Link]
TeqcApp	QC	Quality control for target capture experiments	Name, BAM, BAI, refBuild	Name, Report [File], Html [Link]
FastqcApp	QC	A quality control tool for NGS reads	Name, Read1	Name, Report [File], Html [Link]
VariantCallerApp	Variants	Variant caller and variant annotator starting from a bam file.	Name, BAM, BAI, refBuild	Name, VCF [File], Gene_summary [File], Html [Link,File], refBuild
MpileupApp	Variants	Variant analysis with samtools/bcftools.	Name, BAM, BAI, refBuild	Name, VCF [File], TBI [File], IGV Starter [Link], Report [File], Html [Link], Species, refBuild, IGV Starter [File], IGV Session [File]
GatkRnaSeqHaplotyperApp	Variants	Haplotype calling for RNA-seq	Name, BAM, BAI, build	Name, VCF [File], TBI [File], Report [File], Html [Link], Species, build
