# Supplementary material for: SUSHI: an exquisite recipe for fully documented, reproducible and reusable NGS data analysis
Source: BMC Bioinformatics. 2016 Jun 2;17:228. doi: 10.1186/s12859-016-1104-8 (PMC4890512; doi:10.1186/s12859-016-1104-8)
Supplement: Additional file 7: — Comparison of workflow management systems. (XLS 35 kb) [file 12859_2016_1104_MOESM7_ESM.xls]

## Sheet: Sheet1
Additional file 2 Workflow management systems are compared.
System	Description	Analysis Interface	Programming Language	Application model	Format/Process for application definition	Format for meta-information	How to reproduce	Documentation	Link
Galaxy	A web-based genomic workbench that enables users to perform computational analyses of genomic data	web-GUI	Python	Client/Server	Galaxy Tool Shed, Workflow editor	Generates metadata that allows reproducibility	Run workflow on server	Workflow configration in Galaxy (.ga) text format	http://galaxyproject.org/
Chipster	A versatile data analysis platform with interactive visualizations and workflows	GUI	Java	Client/Server	Java implementation, Workflow view	None	Run workflow on server	Workflow configuration in Chipster (.bsh) format	http://chipster.csc.fi/
GeneProf	a web-based, graphical software suite that allows users to analyse data produced using high-throughput sequencing platforms	web-GUI	Java		Java implementation,Workflow Designer	None	Run workflow on server	Workflow diagram in image file	http://www.geneprof.org/GeneProf/
GenePattern	a powerful genomic analysis platform that provides access to hundreds of tools for gene expression analysis, proteomics, SNP analysis, flow cytometry, RNA-seq analysis, and common data processing tasks	CLI, web-GUI	Java	Client/Server	Adding a module in Java, Matlab, or R	None	Run pipeline on server	Java, MATLAB, R source code with GenePattern library	http://www.broadinstitute.org/cancer/software/genepattern/
Taverna	An open source and domain-independent Workflow Management System	CLI, GUI	Java, Scufl	Client/Server	Plugin writing with Java, Workbench	Three types of metadata: a MIME type, a semantic type, and a free textual description	Run workflow on server	Workflow file in various formats	http://www.taverna.org.uk/
TOGGLE	TOGGLE is a suite of tools able to design pipelines that manage large sets of NGS softwares and utilities.	CLI	Perl	Standalone	Text file of configuration	None	Run Perl script	single configuration text file	https://github.com/SouthGreenPlatform/TOGGLE
bpipe	A small language (DSL) for defining pipeline stages	CLI	Based on Goovy and Java	Standalone	bpipe script with Java-like sytax	None	Run bpipe script	single bpipe script	https://code.google.com/p/bpipe/
NGSANE	A lightweight production informatics framework for high-throughput data analysis	CLI	Bash	Standalone	Text file of configuration	None	Run trigger.sh with configuration file	single configuration text file	https://github.com/BauerLab/ngsane
nestly	A collection of functions designed to ease running software with combinatorial choices of parameters.	CLI	Python	Standalone	Python script	None	Run nestrun with shell script and configuration file	single Python script	https://github.com/fhcrc/nestly
Snakemake	A Python based language and execution environment for make-like workflows.	CLI	Python	Standalone	Build file with Python-like syntax	None	Run snakemake with configuration file	single build file	https://bitbucket.org/johanneskoester/snakemake/wiki/Home
Makeflow	Make adapted to run large workflow on clusters	CLI	C	Standalone	Makefile	None	Rerun makeflow Makefile	single makefile	http://ccl.cse.nd.edu/software/makeflow/
Ruffus	A lightweight python module for running computational pipelines	CLI	Python	Standalone	Python script	None	Run Python script	single Python script	https://code.google.com/p/ruffus/
Sushi	An agile data analysis framework for fully documented, reproducible and reusable NGS data analysis	CLI, web-GUI	Ruby	Standalone, Client/Server	Ruby script, Shell Script	Tab-separated values file	Rerun using sushi interface or direct execution of job scripts independent of sushi	single shell script	http://fgcz-sushi.uzh.ch
The systems are described by several features. The systems are categorized into two types by the user interface types, either GUI or CLI. The most of systems have their own specific format to save a workflow definition.
