# Supplementary material for: SUSHI: an exquisite recipe for fully documented, reproducible and reusable NGS data analysis
Source: BMC Bioinformatics. 2016 Jun 2;17:228. doi: 10.1186/s12859-016-1104-8 (PMC4890512; doi:10.1186/s12859-016-1104-8)
Supplement: Additional file 8: — List of required RubyGems library. It is bundled in the SUSHI source code as Gemfile.lock. (TXT 4 kb) [file 12859_2016_1104_MOESM8_ESM.txt]

PATH
  remote: /srv/SushiFabric/Gems/devise_ldap_authenticatable
  specs:
    devise_ldap_authenticatable (0.6.1.1)
      devise (>= 2.0.0)
      net-ldap (~> 0.2.2)

PATH
  remote: /srv/SushiFabric/Gems/fgcz
  specs:
    fgcz (0.0.1)

GEM
  remote: https://rubygems.org/
  specs:
    actionmailer (3.2.22)
      actionpack (= 3.2.22)
      mail (~> 2.5.4)
    actionpack (3.2.22)
      activemodel (= 3.2.22)
      activesupport (= 3.2.22)
      builder (~> 3.0.0)
      erubis (~> 2.7.0)
      journey (~> 1.0.4)
      rack (~> 1.4.5)
      rack-cache (~> 1.2)
      rack-test (~> 0.6.1)
      sprockets (~> 2.2.1)
    activemodel (3.2.22)
      activesupport (= 3.2.22)
      builder (~> 3.0.0)
    activerecord (3.2.22)
      activemodel (= 3.2.22)
      activesupport (= 3.2.22)
      arel (~> 3.0.2)
      tzinfo (~> 0.3.29)
    activeresource (3.2.22)
      activemodel (= 3.2.22)
      activesupport (= 3.2.22)
    activesupport (3.2.22)
      i18n (~> 0.6, >= 0.6.4)
      multi_json (~> 1.0)
    akami (1.3.1)
      gyoku (>= 0.4.0)
      nokogiri
    arel (3.0.3)
    bcrypt (3.1.10)
    builder (3.0.4)
    chartkick (1.4.1)
    coffee-rails (3.2.2)
      coffee-script (>= 2.2.0)
      railties (~> 3.2.0)
    coffee-script (2.4.1)
      coffee-script-source
      execjs
    coffee-script-source (1.9.1.1)
    devise (3.5.2)
      bcrypt (~> 3.0)
      orm_adapter (~> 0.1)
      railties (>= 3.2.6, < 5)
      responders
      thread_safe (~> 0.1)
      warden (~> 1.2.3)
    diff-lcs (1.2.5)
    docile (1.1.5)
    erubis (2.7.0)
    execjs (2.6.0)
    gyoku (1.3.1)
      builder (>= 2.1.2)
    hike (1.2.3)
    hpricot (0.8.6)
    httpi (2.4.1)
      rack
    i18n (0.7.0)
    journey (1.0.4)
    jquery-rails (3.1.4)
      railties (>= 3.0, < 5.0)
      thor (>= 0.14, < 2.0)
    json (1.8.3)
    mail (2.5.4)
      mime-types (~> 1.16)
      treetop (~> 1.4.8)
    mime-types (1.25.1)
    mini_portile (0.6.2)
    multi_json (1.11.2)
    mysql2 (0.3.20)
    net-ldap (0.2.2)
    nokogiri (1.6.6.2)
      mini_portile (~> 0.6.0)
    nori (2.6.0)
    orm_adapter (0.5.0)
    polyglot (0.3.5)
    rack (1.4.7)
    rack-cache (1.5.0)
      rack (>= 0.4)
    rack-ssl (1.3.4)
      rack
    rack-test (0.6.3)
      rack (>= 1.0)
    rails (3.2.22)
      actionmailer (= 3.2.22)
      actionpack (= 3.2.22)
      activerecord (= 3.2.22)
      activeresource (= 3.2.22)
      activesupport (= 3.2.22)
      bundler (~> 1.0)
      railties (= 3.2.22)
    railties (3.2.22)
      actionpack (= 3.2.22)
      activesupport (= 3.2.22)
      rack-ssl (~> 1.3.2)
      rake (>= 0.8.7)
      rdoc (~> 3.4)
      thor (>= 0.14.6, < 2.0)
    rake (10.4.2)
    rdoc (3.12.2)
      json (~> 1.4)
    responders (1.1.2)
      railties (>= 3.2, < 4.2)
    rspec (3.3.0)
      rspec-core (~> 3.3.0)
      rspec-expectations (~> 3.3.0)
      rspec-mocks (~> 3.3.0)
    rspec-core (3.3.2)
      rspec-support (~> 3.3.0)
    rspec-expectations (3.3.1)
      diff-lcs (>= 1.2.0, < 2.0)
      rspec-support (~> 3.3.0)
    rspec-mocks (3.3.2)
      diff-lcs (>= 1.2.0, < 2.0)
      rspec-support (~> 3.3.0)
    rspec-rails (3.3.3)
      actionpack (>= 3.0, < 4.3)
      activesupport (>= 3.0, < 4.3)
      railties (>= 3.0, < 4.3)
      rspec-core (~> 3.3.0)
      rspec-expectations (~> 3.3.0)
      rspec-mocks (~> 3.3.0)
      rspec-support (~> 3.3.0)
    rspec-support (3.3.0)
    ruby_parser (3.7.1)
      sexp_processor (~> 4.1)
    sass (3.4.19)
    sass-rails (3.2.6)
      railties (~> 3.2.0)
      sass (>= 3.1.10)
      tilt (~> 1.3)
    savon (2.11.1)
      akami (~> 1.2)
      builder (>= 2.1.2)
      gyoku (~> 1.2)
      httpi (~> 2.3)
      nokogiri (>= 1.4.0)
      nori (~> 2.4)
      wasabi (~> 3.4)
    sexp_processor (4.6.0)
    simplecov (0.10.0)
      docile (~> 1.1.0)
      json (~> 1.8)
      simplecov-html (~> 0.10.0)
    simplecov-html (0.10.0)
    simplecov-rcov (0.2.3)
      simplecov (>= 0.4.1)
    sprockets (2.2.3)
      hike (~> 1.2)
      multi_json (~> 1.0)
      rack (~> 1.0)
      tilt (~> 1.1, != 1.3.0)
    sqlite3 (1.3.11)
    sushi_fabric (0.5.2)
    thor (0.19.1)
    thread_safe (0.3.5)
    tilt (1.4.1)
    treetop (1.4.15)
      polyglot (>= 0.3.1)
    tzinfo (0.3.45)
    uglifier (2.7.2)
      execjs (>= 0.3.0)
      json (>= 1.8.0)
    warden (1.2.3)
      rack (>= 1.0)
    wasabi (3.5.0)
      httpi (~> 2.0)
      nokogiri (>= 1.4.2)
    workflow_manager (0.2.5)
    yaml_db (0.3.0)
      rails (>= 3.0, < 4.3)
      rake (>= 0.8.7)

PLATFORMS
  ruby

DEPENDENCIES
  chartkick
  coffee-rails (~> 3.2.1)
  devise
  devise_ldap_authenticatable (>= 0.6.1.1)!
  fgcz!
  hpricot
  jquery-rails
  mysql2 (~> 0.3.20)
  rails (= 3.2.22)
  rspec
  rspec-rails
  ruby_parser
  sass-rails (~> 3.2.3)
  savon
  simplecov
  simplecov-rcov
  sqlite3
  sushi_fabric
  uglifier (>= 1.0.3)
  workflow_manager
  yaml_db
